# Supplementary material for: Automatic Classification of Artifactual ICA-Components for Artifact Removal in EEG Signals
Source: Behav Brain Funct. 2011 Aug 2;7:30. doi: 10.1186/1744-9081-7-30 (PMC3175453; doi:10.1186/1744-9081-7-30)
Supplement: Additional file 1 — MatlabCode. A Matlab implementation of the feature extraction routines together with example scripts, the readily trained classifier and the extracted features for all the components of the RT data set. [file 1744-9081-7-30-S1.GZ]

Archive with 35 entries (33 files):
- ./._code
- code
- code/._.DS_Store
- code/.DS_Store
- code/._bsp_icacomponents.mat
- code/bsp_icacomponents.mat
- code/._content.txt
- code/content.txt
- code/._example1.m
- code/example1.m
- code/._example2.m
- code/example2.m
- code/._example3.m
- code/example3.m
- code/._extract_features.m
- code/extract_features.m
- code/._fv_testing.mat
- code/fv_testing.mat
- code/._fv_training.mat
- code/fv_training.mat
- code/ICClassifier.mat
- code/._utils
- code/utils
- code/utils/._.DS_Store
- code/utils/.DS_Store
- code/utils/._dipolfit_matrix.mat
- code/utils/dipolfit_matrix.mat
- code/utils/._getBandIndices.p
- code/utils/getBandIndices.p
- code/utils/._proc_spectrum.p
- code/utils/proc_spectrum.p
- code/utils/._propertylist2struct.p
- code/utils/propertylist2struct.p
- code/utils/._set_defaults.p
- code/utils/set_defaults.p
