# Supplementary material for: Automatic Classification of Artifactual ICA-Components for Artifact Removal in EEG Signals
Source: Behav Brain Funct. 2011 Aug 2;7:30. doi: 10.1186/1744-9081-7-30 (PMC3175453; doi:10.1186/1744-9081-7-30)
Supplement: Additional file 1 — MatlabCode. A Matlab implementation of the feature extraction routines together with example scripts, the readily trained classifier and the extracted features for all the components of the RT data set. [file 1744-9081-7-30-S1.GZ › code/content.txt]

This folder contains: 
	- the Matlab-function <extract_features.m> calculates the features for given independent components 

    	- <fv_training.mat> contains the features of the training data of the RT experiment and the expert's labels

    	- <fv_testing.mat> contains the features of the testing data of the RT experiment and the expert's labels

	- <ICClassifier.mat> contains the linear classifier 

    	- the Matlab scripts <example1.m>, <example2.m> and <example3.m> and the .MAT-File <bsp_icacomponents.mat> show examples of how to use theses functions 
    	
	- The folder Utils Contains the files necessary to run the function <extrac_features>
    
