# Supplementary material for: Automatic Classification of Artifactual ICA-Components for Artifact Removal in EEG Signals
Source: Behav Brain Funct. 2011 Aug 2;7:30. doi: 10.1186/1744-9081-7-30 (PMC3175453; doi:10.1186/1744-9081-7-30)
Supplement: Additional file 1 — MatlabCode. A Matlab implementation of the feature extraction routines together with example scripts, the readily trained classifier and the extracted features for all the components of the RT data set. [file 1744-9081-7-30-S1.GZ › code/example1.m]

disp('Example - Classification of 30 Independent Components of one subject')
disp(' ')
%load the feature vector of the training set 
%This file contains
%   - the cell array <description> contains the names of the 6 features
%   - the struct <fv_tr> contains the features of each ICA component in the 
%     training set and the label by the expert 
%           fv_tr.x     : 6 x 690 array contains the feature values for each of 
%                         the 6 features for each of the 690 components
%           fv_tr.labels: 1 x 690 vector conains the labels by the expert
%                         for each of the components. 
%                                0 - artifactual component
%                                1 - neuronal component
load('fv_training'); 

%load data of 30 example ICA components corresponding to one subject
%This file contains 
%   - the continous time series <cnt_ica> of the ICA components as a struct
%           cnt_ica.fs : sampling frequency
%           cnt_ica.x  : matrix nTimePoints x nComponents of the ICA
%                        components
%   - the mixing matrix <A>
%   - the unmixing matrix <W> 
%   - the cell array <channel_labels> 
%           contains the names of the channels at which the original EEG
%           was measured in the order used for the mixing and unmixing matrix  
load('bsp_icacomponents');    

%extract the features for the 30 example ICA components
features = extract_features(cnt_ica, channel_labels, A);

%Classify each of the 30 example components into artifactual or 
%neuronal component by a linear discriminant analysis trained on the
%components of the training set. 
classes = classify(features', fv_tr.x', fv_tr.labels);

artifactual_components = find(classes == 0) 
neuronal_components = find(classes == 1)
