# Supplementary material for: Automatic Classification of Artifactual ICA-Components for Artifact Removal in EEG Signals
Source: Behav Brain Funct. 2011 Aug 2;7:30. doi: 10.1186/1744-9081-7-30 (PMC3175453; doi:10.1186/1744-9081-7-30)
Supplement: Additional file 1 — MatlabCode. A Matlab implementation of the feature extraction routines together with example scripts, the readily trained classifier and the extracted features for all the components of the RT data set. [file 1744-9081-7-30-S1.GZ › code/example2.m]

disp('Example - Classification Error on RT Test Data Set (using MATLAB function <classify>')
disp(' ')
%load the feature vector of the training set 
%This file contains
%   - the cell array <description> contains the names of the 6 features
%   - the struct <fv_tr> contains the features of each ICA component in the 
%     training set and the label by the expert 
%           fv_tr.x     : 6 x 690 array contains the feature values for each of 
%                         the 6 features for each of the 690 components
%           fv_tr.labels: 1 x 690 vector conains the labels by the expert
%                         for each of the components. 
%                                0 - artifactual component
%                                1 - neuronal component
load('fv_training'); 

%load the feature vector of the test set 
%This file contains
%   - the cell array <description> contains the names of the 6 features
%   - the struct <fv_te> contains the features of each ICA component in the 
%     test set and the label by the expert 
%           fv_te.x     : 6 x 1080 array contains the feature values for each of 
%                         the 6 features for each of the 690 components
%           fv_te.labels: 1 x 1080 vector conains the labels by the expert
%                         for each of the components. 
%                                0 - artifactual component
%                                1 - neuronal component
load('fv_testing');    


%Classify each of the 1080 components into artifactual or 
%neuronal component by a linear discriminant analysis trained on the
%components of the training set. 
classes = classify(fv_te.x', fv_tr.x', fv_tr.labels);

%Calculatate Classification Error 
mse = mean((classes' - fv_te.labels).^2); 
disp(sprintf('Mean squared error: %2.3f %', mse*100)); 
