# Supplementary material for: Automatic Classification of Artifactual ICA-Components for Artifact Removal in EEG Signals
Source: Behav Brain Funct. 2011 Aug 2;7:30. doi: 10.1186/1744-9081-7-30 (PMC3175453; doi:10.1186/1744-9081-7-30)
Supplement: Additional file 1 — MatlabCode. A Matlab implementation of the feature extraction routines together with example scripts, the readily trained classifier and the extracted features for all the components of the RT data set. [file 1744-9081-7-30-S1.GZ › code/example3.m]

disp('Example - Classification Error on RT Test Data Set (using provided <ICClassifier>)') 
disp(' ')
%load the provided linear classifier 
%This file contains
%   - the struct <RLDA> contains the linear classifier 
%           RLDA.w      : 6x1 array contains the weight vector
%           RLDA.b      : bias term
%   - <fvtr_mean> is the mean, and <fvtr_std> is the standard deviation 
%   of the original features of the training data. <fvtr_mean> has to be 
%   subtracted from features of new test data, and they have to be divided by
%   <fvtr_std> before the classifier is applied. 
load('ICClassifier')

%load the feature vector of the test set 
%This file contains
%   - the cell array <description> contains the names of the 6 features
%   - the struct <fv_te> contains the features of each ICA component in the 
%     test set and the label by the expert 
%           fv_te.x     : 6 x 1080 array contains the feature values for each of 
%                         the 6 features for each of the 690 components
%           fv_te.labels: 1 x 1080 vector conains the labels by the expert
%                         for each of the components. 
%                                0 - artifactual component
%                                1 - neuronal component
load('fv_testing'); 

%Classify each of the 1080 components into artifactual or neuronal component
fv_te.x = fv_te.x - repmat(fvtr_mean,1,1080);
fv_te.x = fv_te.x ./ repmat(fvtr_std,1,1080); 

classes = (- sign(RLDA.w' * fv_te.x + repmat(RLDA.b,1,length(fv_te.x(1,:)))) + 1) * 0.5; 

%Calculatate Classification Error 
mse = mean((classes - fv_te.labels).^2); 
disp(sprintf('Mean squared error: %2.3f %', mse*100)); 
