# Supplementary material for: Automatic Classification of Artifactual ICA-Components for Artifact Removal in EEG Signals
Source: Behav Brain Funct. 2011 Aug 2;7:30. doi: 10.1186/1744-9081-7-30 (PMC3175453; doi:10.1186/1744-9081-7-30)
Supplement: Additional file 1 — MatlabCode. A Matlab implementation of the feature extraction routines together with example scripts, the readily trained classifier and the extracted features for all the components of the RT data set. [file 1744-9081-7-30-S1.GZ › code/extract_features.m]

function features = extract_features(cnt, channel_labels, A);
% IN  cnt           - structure of independent component data
%                           cnt.x  - nTimepoints x nComponents array
%                           cnt.fs - sampling frequency
%     channel_labels - labels of original channels as a cell array
%     A              - mixing matrix A ( nChannels x nComponents ) 
%
% OUT feature_vector - features of the components 
%                            6 x nComponents matrix
%                             - 1st row: Current Density Norm 
%                             - 2nd row: Range Within Pattern
%                             - 3rd row: Average Local Skewness
%                             - 4th row: lambda
%                             - 5th row: Band Power 8 - 13 Hz 
%                             - 6th row: Fit Error
                            


%% standardise the variance of the time series of each component to 1
cnt.x = cnt.x./repmat(std(cnt.x,0,1),length(cnt.x(:,1)),1);

%% standardise the variance of each pattern to 1 
A = A./repmat(std(A,0,1),length(A(:,1)),1);

%% calculate power spectrum (uses utils/proc_spectrum) 
sp_ica = proc_spectrum(cnt);

%%%%%%%%%%%%%%%%%%%%%%%%%%%%%%%%%%%%%%%%%%%%%%%%%%%%%%%%%%%%%
% Calculate featues  
%%%%%%%%%%%%%%%%%%%%%%%%%%%%%%%%%%%%%%%%%%%%%%%%%%%%%%%%%%%%%
for ic=1:length(cnt.x(1,:))  %for each component

    %%%%%%%%%%%%%%%%%%%%%%%%%%%%%%%%%%%
    % The average log band power between 8 and 13 Hz
    %%%%%%%%%%%%%%%%%%%%%%%%%%%%%%%%%%%
    p = 0; 
    for i = 8:13 
        p = p + sp_ica.x(find(sp_ica.t == i,1),ic);  
    end
    Hz8_13 = p / (13-8+1);  

    %%%%%%%%%%%%%%%%%%%%%%%%%%%%%%%%%%%
    % lambda and FitError: deviation of a component's spectrum from
    % a protoptypical 1/frequency curve 
    %%%%%%%%%%%%%%%%%%%%%%%%%%%%%%%%%%%
    p1.x = 2; %first point: value at 2 Hz
    p1.y = sp_ica.x(find(sp_ica.t == 2,1),ic); 

    %second point: local minimum in the band 5-13 Hz
    i = find(sp_ica.t == 5,1); 
    stopp = find(sp_ica.t == 13,1); 
    while sp_ica.x(i,ic) > sp_ica.x(i+1,ic) && i <= stopp
        i = i +1; 
    end
    p2.x = sp_ica.t(i);
    p2.y = sp_ica.x(i,ic); 

    %third point: local minimum in the band 33-39 Hz 
    p3.y = min(sp_ica.x(find(sp_ica.t == 33,1):find(sp_ica.t == 39,1),ic));
    p3.x = sp_ica.t(find(sp_ica.x(:,ic) == p3.y,1));

    %fit 1/frequency curve to the spectrum at the three points
    %defined above (needs Matlab curve fitting toolbox)
    g = fittype('exp(a)* 1/(x^exp(b)) - exp(c)');  
    %s = warning('off');  
    [fittedmodel, goodness] = fit([p1.x; p2.x; p3.x], [p1.y; p2.y; p3.y],g, 'MaxFunEvals', 2000, 'Startpoint', [4, -2, 4]); 
    %warning(s)

    %FitError: mean squared error of the fit to the real spectrum in the band 2-40 Hz. 
    fiterror =  log(sum((exp(fittedmodel.a)* 1./(sp_ica.t(find(sp_ica.t == 2,1)...
        :find(sp_ica.t == 40,1)).^exp(fittedmodel.b)) - exp(fittedmodel.c)  ...
        - sp_ica.x(find(sp_ica.t == 2,1)...
        :find(sp_ica.t == 40,1),ic)').^2));  

    %lambda: parameter of the fit
    lambda = fittedmodel.b; 
    
    %%%%%%%%%%%%%%%%%%%%%%%%%%%%%%%%%%%
    % Averaged local skewness 15s
    %%%%%%%%%%%%%%%%%%%%%%%%%%%%%%%%%%%
    interval = 15; 
    abs_local_scewness = [];
    for i=1:interval:length(cnt.x(:,ic))/cnt.fs-interval
        abs_local_scewness = [abs_local_scewness, abs(skewness(cnt.x(i*cnt.fs:(i+interval)*cnt.fs, ic)))];
    end
    mean_abs_local_scewness_15 = log(mean(abs_local_scewness)); 

    %%%%%%%%%%%%%%%%%%%%%%%%%%%%%%%%%%%
    % current density norm
    %%%%%%%%%%%%%%%%%%%%%%%%%%%%%%%%%%%
    clear idx_M idx_C 
    load('utils/dipolfit_matrix'); % loads M100, clab  
    [foo idx_M idx_IC] = intersect(clab, channel_labels);
    norm_dipole_modelling = log(norm(M100(:,idx_M)*A(idx_IC,ic)));

    %%%%%%%%%%%%%%%%%%%%%%%%%%%%%%%%%%%
    %SpatialRange
    %%%%%%%%%%%%%%%%%%%%%%%%%%%%%%%%%%%
    [maximum,indmax] = max(A(:,ic)); 
    [minimum,indmin] = min(A(:,ic));
    spatial_range = log(maximum - minimum);

    %%%%%%%%%%%%%%%%%%%%%%%%%%%%%%%%%%%
    %Append Features 
    %%%%%%%%%%%%%%%%%%%%%%%%%%%%%%%%%%%
   features(:,ic)= [norm_dipole_modelling, spatial_range,   ...
       mean_abs_local_scewness_15, lambda,Hz8_13, fiterror]; 
end 
