# Supplementary material for: Automatic Classification of Artifactual ICA-Components for Artifact Removal in EEG Signals
Source: Behav Brain Funct. 2011 Aug 2;7:30. doi: 10.1186/1744-9081-7-30 (PMC3175453; doi:10.1186/1744-9081-7-30)
Supplement: Additional file 2 — TrainComponents. Visualization of the 690 independent components in the training RT data, together with the expert's labels. [file 1744-9081-7-30-S2.GZ]

Archive with 693 entries (692 files):
- components_train
- components_train/._.DS_Store
- components_train/.DS_Store
- components_train/comp1.jpg
- components_train/comp10.jpg
- components_train/comp100.jpg
- components_train/comp101.jpg
- components_train/comp102.jpg
- components_train/comp103.jpg
- components_train/comp104.jpg
- components_train/comp105.jpg
- components_train/comp106.jpg
- components_train/comp107.jpg
- components_train/comp108.jpg
- components_train/comp109.jpg
- components_train/comp11.jpg
- components_train/comp110.jpg
- components_train/comp111.jpg
- components_train/comp112.jpg
- components_train/comp113.jpg
- components_train/comp114.jpg
- components_train/comp115.jpg
- components_train/comp116.jpg
- components_train/comp117.jpg
- components_train/comp118.jpg
- components_train/comp119.jpg
- components_train/comp12.jpg
- components_train/comp120.jpg
- components_train/comp121.jpg
- components_train/comp122.jpg
- components_train/comp123.jpg
- components_train/comp124.jpg
- components_train/comp125.jpg
- components_train/comp126.jpg
- components_train/comp127.jpg
- components_train/comp128.jpg
- components_train/comp129.jpg
- components_train/comp13.jpg
- components_train/comp130.jpg
- components_train/comp131.jpg
- components_train/comp132.jpg
- components_train/comp133.jpg
- components_train/comp134.jpg
- components_train/comp135.jpg
- components_train/comp136.jpg
- components_train/comp137.jpg
- components_train/comp138.jpg
- components_train/comp139.jpg
- components_train/comp14.jpg
- components_train/comp140.jpg
- components_train/comp141.jpg
- components_train/comp142.jpg
- components_train/comp143.jpg
- components_train/comp144.jpg
- components_train/comp145.jpg
- components_train/comp146.jpg
- components_train/comp147.jpg
- components_train/comp148.jpg
- components_train/comp149.jpg
- components_train/comp15.jpg
- components_train/comp150.jpg
- components_train/comp151.jpg
- components_train/comp152.jpg
- components_train/comp153.jpg
- components_train/comp154.jpg
- components_train/comp155.jpg
- components_train/comp156.jpg
- components_train/comp157.jpg
- components_train/comp158.jpg
- components_train/comp159.jpg
- components_train/comp16.jpg
- components_train/comp160.jpg
- components_train/comp161.jpg
- components_train/comp162.jpg
- components_train/comp163.jpg
- components_train/comp164.jpg
- components_train/comp165.jpg
- components_train/comp166.jpg
- components_train/comp167.jpg
- components_train/comp168.jpg
- components_train/comp169.jpg
- components_train/comp17.jpg
- components_train/comp170.jpg
- components_train/comp171.jpg
- components_train/comp172.jpg
- components_train/comp173.jpg
- components_train/comp174.jpg
- components_train/comp175.jpg
- components_train/comp176.jpg
- components_train/comp177.jpg
- components_train/comp178.jpg
- components_train/comp179.jpg
- components_train/comp18.jpg
- components_train/comp180.jpg
- components_train/comp181.jpg
- components_train/comp182.jpg
- components_train/comp183.jpg
- components_train/comp184.jpg
- components_train/comp185.jpg
- components_train/comp186.jpg
- components_train/comp187.jpg
- components_train/comp188.jpg
- components_train/comp189.jpg
- components_train/comp19.jpg
- components_train/comp190.jpg
- components_train/comp191.jpg
- components_train/comp192.jpg
- components_train/comp193.jpg
- components_train/comp194.jpg
- components_train/comp195.jpg
- components_train/comp196.jpg
- components_train/comp197.jpg
- components_train/comp198.jpg
- components_train/comp199.jpg
- components_train/comp2.jpg
- components_train/comp20.jpg
- components_train/comp200.jpg
- components_train/comp201.jpg
- components_train/comp202.jpg
- components_train/comp203.jpg
- components_train/comp204.jpg
- components_train/comp205.jpg
- components_train/comp206.jpg
- components_train/comp207.jpg
- components_train/comp208.jpg
- components_train/comp209.jpg
- components_train/comp21.jpg
- components_train/comp210.jpg
- components_train/comp211.jpg
- components_train/comp212.jpg
- components_train/comp213.jpg
- components_train/comp214.jpg
- components_train/comp215.jpg
- components_train/comp216.jpg
- components_train/comp217.jpg
- components_train/comp218.jpg
- components_train/comp219.jpg
- components_train/comp22.jpg
- components_train/comp220.jpg
- components_train/comp221.jpg
- components_train/comp222.jpg
- components_train/comp223.jpg
- components_train/comp224.jpg
- components_train/comp225.jpg
- components_train/comp226.jpg
- components_train/comp227.jpg
- components_train/comp228.jpg
- components_train/comp229.jpg
- components_train/comp23.jpg
- components_train/comp230.jpg
- components_train/comp231.jpg
- components_train/comp232.jpg
- components_train/comp233.jpg
- components_train/comp234.jpg
- components_train/comp235.jpg
- components_train/comp236.jpg
- components_train/comp237.jpg
- components_train/comp238.jpg
- components_train/comp239.jpg
- components_train/comp24.jpg
- components_train/comp240.jpg
- components_train/comp241.jpg
- components_train/comp242.jpg
- components_train/comp243.jpg
- components_train/comp244.jpg
- components_train/comp245.jpg
- components_train/comp246.jpg
- components_train/comp247.jpg
- components_train/comp248.jpg
- components_train/comp249.jpg
- components_train/comp25.jpg
- components_train/comp250.jpg
- components_train/comp251.jpg
- components_train/comp252.jpg
- components_train/comp253.jpg
- components_train/comp254.jpg
- components_train/comp255.jpg
- components_train/comp256.jpg
- components_train/comp257.jpg
- components_train/comp258.jpg
- components_train/comp259.jpg
- components_train/comp26.jpg
- components_train/comp260.jpg
- components_train/comp261.jpg
- components_train/comp262.jpg
- components_train/comp263.jpg
- components_train/comp264.jpg
- components_train/comp265.jpg
- components_train/comp266.jpg
- components_train/comp267.jpg
- components_train/comp268.jpg
- components_train/comp269.jpg
- components_train/comp27.jpg
- components_train/comp270.jpg
- components_train/comp271.jpg
- components_train/comp272.jpg
- components_train/comp273.jpg
- components_train/comp274.jpg
- components_train/comp275.jpg
- components_train/comp276.jpg
- components_train/comp277.jpg
- components_train/comp278.jpg
- components_train/comp279.jpg
- components_train/comp28.jpg
- components_train/comp280.jpg
- components_train/comp281.jpg
- components_train/comp282.jpg
- components_train/comp283.jpg
- components_train/comp284.jpg
- components_train/comp285.jpg
- components_train/comp286.jpg
- components_train/comp287.jpg
- components_train/comp288.jpg
- components_train/comp289.jpg
- components_train/comp29.jpg
- components_train/comp290.jpg
- components_train/comp291.jpg
- components_train/comp292.jpg
- components_train/comp293.jpg
- components_train/comp294.jpg
- components_train/comp295.jpg
- components_train/comp296.jpg
- components_train/comp297.jpg
- components_train/comp298.jpg
- components_train/comp299.jpg
- components_train/comp3.jpg
- components_train/comp30.jpg
- components_train/comp300.jpg
- components_train/comp301.jpg
- components_train/comp302.jpg
- components_train/comp303.jpg
- components_train/comp304.jpg
- components_train/comp305.jpg
- components_train/comp306.jpg
- components_train/comp307.jpg
- components_train/comp308.jpg
- components_train/comp309.jpg
- components_train/comp31.jpg
- components_train/comp310.jpg
- components_train/comp311.jpg
- components_train/comp312.jpg
- components_train/comp313.jpg
- components_train/comp314.jpg
- components_train/comp315.jpg
- components_train/comp316.jpg
- components_train/comp317.jpg
- components_train/comp318.jpg
- components_train/comp319.jpg
- components_train/comp32.jpg
- components_train/comp320.jpg
- components_train/comp321.jpg
- components_train/comp322.jpg
- components_train/comp323.jpg
- components_train/comp324.jpg
- components_train/comp325.jpg
- components_train/comp326.jpg
- components_train/comp327.jpg
- components_train/comp328.jpg
- components_train/comp329.jpg
- components_train/comp33.jpg
- components_train/comp330.jpg
- components_train/comp331.jpg
- components_train/comp332.jpg
- components_train/comp333.jpg
- components_train/comp334.jpg
- components_train/comp335.jpg
- components_train/comp336.jpg
- components_train/comp337.jpg
- components_train/comp338.jpg
- components_train/comp339.jpg
- components_train/comp34.jpg
- components_train/comp340.jpg
- components_train/comp341.jpg
- components_train/comp342.jpg
- components_train/comp343.jpg
- components_train/comp344.jpg
- components_train/comp345.jpg
- components_train/comp346.jpg
- components_train/comp347.jpg
- components_train/comp348.jpg
- components_train/comp349.jpg
- components_train/comp35.jpg
- components_train/comp350.jpg
- components_train/comp351.jpg
- components_train/comp352.jpg
- components_train/comp353.jpg
- components_train/comp354.jpg
- components_train/comp355.jpg
- components_train/comp356.jpg
- components_train/comp357.jpg
- components_train/comp358.jpg
- components_train/comp359.jpg
- components_train/comp36.jpg
- components_train/comp360.jpg
- components_train/comp361.jpg
- components_train/comp362.jpg
- components_train/comp363.jpg
- components_train/comp364.jpg
- components_train/comp365.jpg
- components_train/comp366.jpg
[truncated: 393 more entries]
