# Supplementary material for: Automatic Classification of Artifactual ICA-Components for Artifact Removal in EEG Signals
Source: Behav Brain Funct. 2011 Aug 2;7:30. doi: 10.1186/1744-9081-7-30 (PMC3175453; doi:10.1186/1744-9081-7-30)
Supplement: Additional file 3 — TestComponents. Visualization of the 1080 independent components in the RT test data, together with the expert's labels. [file 1744-9081-7-30-S3.GZ]

Archive with 1,083 entries (1,082 files):
- components_test
- components_test/._.DS_Store
- components_test/.DS_Store
- components_test/comp1.jpg
- components_test/comp10.jpg
- components_test/comp100.jpg
- components_test/comp1000.jpg
- components_test/comp1001.jpg
- components_test/comp1002.jpg
- components_test/comp1003.jpg
- components_test/comp1004.jpg
- components_test/comp1005.jpg
- components_test/comp1006.jpg
- components_test/comp1007.jpg
- components_test/comp1008.jpg
- components_test/comp1009.jpg
- components_test/comp101.jpg
- components_test/comp1010.jpg
- components_test/comp1011.jpg
- components_test/comp1012.jpg
- components_test/comp1013.jpg
- components_test/comp1014.jpg
- components_test/comp1015.jpg
- components_test/comp1016.jpg
- components_test/comp1017.jpg
- components_test/comp1018.jpg
- components_test/comp1019.jpg
- components_test/comp102.jpg
- components_test/comp1020.jpg
- components_test/comp1021.jpg
- components_test/comp1022.jpg
- components_test/comp1023.jpg
- components_test/comp1024.jpg
- components_test/comp1025.jpg
- components_test/comp1026.jpg
- components_test/comp1027.jpg
- components_test/comp1028.jpg
- components_test/comp1029.jpg
- components_test/comp103.jpg
- components_test/comp1030.jpg
- components_test/comp1031.jpg
- components_test/comp1032.jpg
- components_test/comp1033.jpg
- components_test/comp1034.jpg
- components_test/comp1035.jpg
- components_test/comp1036.jpg
- components_test/comp1037.jpg
- components_test/comp1038.jpg
- components_test/comp1039.jpg
- components_test/comp104.jpg
- components_test/comp1040.jpg
- components_test/comp1041.jpg
- components_test/comp1042.jpg
- components_test/comp1043.jpg
- components_test/comp1044.jpg
- components_test/comp1045.jpg
- components_test/comp1046.jpg
- components_test/comp1047.jpg
- components_test/comp1048.jpg
- components_test/comp1049.jpg
- components_test/comp105.jpg
- components_test/comp1050.jpg
- components_test/comp1051.jpg
- components_test/comp1052.jpg
- components_test/comp1053.jpg
- components_test/comp1054.jpg
- components_test/comp1055.jpg
- components_test/comp1056.jpg
- components_test/comp1057.jpg
- components_test/comp1058.jpg
- components_test/comp1059.jpg
- components_test/comp106.jpg
- components_test/comp1060.jpg
- components_test/comp1061.jpg
- components_test/comp1062.jpg
- components_test/comp1063.jpg
- components_test/comp1064.jpg
- components_test/comp1065.jpg
- components_test/comp1066.jpg
- components_test/comp1067.jpg
- components_test/comp1068.jpg
- components_test/comp1069.jpg
- components_test/comp107.jpg
- components_test/comp1070.jpg
- components_test/comp1071.jpg
- components_test/comp1072.jpg
- components_test/comp1073.jpg
- components_test/comp1074.jpg
- components_test/comp1075.jpg
- components_test/comp1076.jpg
- components_test/comp1077.jpg
- components_test/comp1078.jpg
- components_test/comp1079.jpg
- components_test/comp108.jpg
- components_test/comp1080.jpg
- components_test/comp109.jpg
- components_test/comp11.jpg
- components_test/comp110.jpg
- components_test/comp111.jpg
- components_test/comp112.jpg
- components_test/comp113.jpg
- components_test/comp114.jpg
- components_test/comp115.jpg
- components_test/comp116.jpg
- components_test/comp117.jpg
- components_test/comp118.jpg
- components_test/comp119.jpg
- components_test/comp12.jpg
- components_test/comp120.jpg
- components_test/comp121.jpg
- components_test/comp122.jpg
- components_test/comp123.jpg
- components_test/comp124.jpg
- components_test/comp125.jpg
- components_test/comp126.jpg
- components_test/comp127.jpg
- components_test/comp128.jpg
- components_test/comp129.jpg
- components_test/comp13.jpg
- components_test/comp130.jpg
- components_test/comp131.jpg
- components_test/comp132.jpg
- components_test/comp133.jpg
- components_test/comp134.jpg
- components_test/comp135.jpg
- components_test/comp136.jpg
- components_test/comp137.jpg
- components_test/comp138.jpg
- components_test/comp139.jpg
- components_test/comp14.jpg
- components_test/comp140.jpg
- components_test/comp141.jpg
- components_test/comp142.jpg
- components_test/comp143.jpg
- components_test/comp144.jpg
- components_test/comp145.jpg
- components_test/comp146.jpg
- components_test/comp147.jpg
- components_test/comp148.jpg
- components_test/comp149.jpg
- components_test/comp15.jpg
- components_test/comp150.jpg
- components_test/comp151.jpg
- components_test/comp152.jpg
- components_test/comp153.jpg
- components_test/comp154.jpg
- components_test/comp155.jpg
- components_test/comp156.jpg
- components_test/comp157.jpg
- components_test/comp158.jpg
- components_test/comp159.jpg
- components_test/comp16.jpg
- components_test/comp160.jpg
- components_test/comp161.jpg
- components_test/comp162.jpg
- components_test/comp163.jpg
- components_test/comp164.jpg
- components_test/comp165.jpg
- components_test/comp166.jpg
- components_test/comp167.jpg
- components_test/comp168.jpg
- components_test/comp169.jpg
- components_test/comp17.jpg
- components_test/comp170.jpg
- components_test/comp171.jpg
- components_test/comp172.jpg
- components_test/comp173.jpg
- components_test/comp174.jpg
- components_test/comp175.jpg
- components_test/comp176.jpg
- components_test/comp177.jpg
- components_test/comp178.jpg
- components_test/comp179.jpg
- components_test/comp18.jpg
- components_test/comp180.jpg
- components_test/comp181.jpg
- components_test/comp182.jpg
- components_test/comp183.jpg
- components_test/comp184.jpg
- components_test/comp185.jpg
- components_test/comp186.jpg
- components_test/comp187.jpg
- components_test/comp188.jpg
- components_test/comp189.jpg
- components_test/comp19.jpg
- components_test/comp190.jpg
- components_test/comp191.jpg
- components_test/comp192.jpg
- components_test/comp193.jpg
- components_test/comp194.jpg
- components_test/comp195.jpg
- components_test/comp196.jpg
- components_test/comp197.jpg
- components_test/comp198.jpg
- components_test/comp199.jpg
- components_test/comp2.jpg
- components_test/comp20.jpg
- components_test/comp200.jpg
- components_test/comp201.jpg
- components_test/comp202.jpg
- components_test/comp203.jpg
- components_test/comp204.jpg
- components_test/comp205.jpg
- components_test/comp206.jpg
- components_test/comp207.jpg
- components_test/comp208.jpg
- components_test/comp209.jpg
- components_test/comp21.jpg
- components_test/comp210.jpg
- components_test/comp211.jpg
- components_test/comp212.jpg
- components_test/comp213.jpg
- components_test/comp214.jpg
- components_test/comp215.jpg
- components_test/comp216.jpg
- components_test/comp217.jpg
- components_test/comp218.jpg
- components_test/comp219.jpg
- components_test/comp22.jpg
- components_test/comp220.jpg
- components_test/comp221.jpg
- components_test/comp222.jpg
- components_test/comp223.jpg
- components_test/comp224.jpg
- components_test/comp225.jpg
- components_test/comp226.jpg
- components_test/comp227.jpg
- components_test/comp228.jpg
- components_test/comp229.jpg
- components_test/comp23.jpg
- components_test/comp230.jpg
- components_test/comp231.jpg
- components_test/comp232.jpg
- components_test/comp233.jpg
- components_test/comp234.jpg
- components_test/comp235.jpg
- components_test/comp236.jpg
- components_test/comp237.jpg
- components_test/comp238.jpg
- components_test/comp239.jpg
- components_test/comp24.jpg
- components_test/comp240.jpg
- components_test/comp241.jpg
- components_test/comp242.jpg
- components_test/comp243.jpg
- components_test/comp244.jpg
- components_test/comp245.jpg
- components_test/comp246.jpg
- components_test/comp247.jpg
- components_test/comp248.jpg
- components_test/comp249.jpg
- components_test/comp25.jpg
- components_test/comp250.jpg
- components_test/comp251.jpg
- components_test/comp252.jpg
- components_test/comp253.jpg
- components_test/comp254.jpg
- components_test/comp255.jpg
- components_test/comp256.jpg
- components_test/comp257.jpg
- components_test/comp258.jpg
- components_test/comp259.jpg
- components_test/comp26.jpg
- components_test/comp260.jpg
- components_test/comp261.jpg
- components_test/comp262.jpg
- components_test/comp263.jpg
- components_test/comp264.jpg
- components_test/comp265.jpg
- components_test/comp266.jpg
- components_test/comp267.jpg
- components_test/comp268.jpg
- components_test/comp269.jpg
- components_test/comp27.jpg
- components_test/comp270.jpg
- components_test/comp271.jpg
- components_test/comp272.jpg
- components_test/comp273.jpg
- components_test/comp274.jpg
- components_test/comp275.jpg
- components_test/comp276.jpg
- components_test/comp277.jpg
- components_test/comp278.jpg
- components_test/comp279.jpg
- components_test/comp28.jpg
- components_test/comp280.jpg
- components_test/comp281.jpg
- components_test/comp282.jpg
- components_test/comp283.jpg
- components_test/comp284.jpg
- components_test/comp285.jpg
- components_test/comp286.jpg
- components_test/comp287.jpg
- components_test/comp288.jpg
- components_test/comp289.jpg
- components_test/comp29.jpg
- components_test/comp290.jpg
- components_test/comp291.jpg
- components_test/comp292.jpg
- components_test/comp293.jpg
[truncated: 783 more entries]
